# Supplementary material for: Ligation-Driven Electrochemical Magneto-Genoassay Platform Based on PNA Probes for the Multiple Detection of Soy and Mustard DNA in Wheat Flour
Source: Biosensors (Basel). 2026 Jun 16;16(6):340. doi: 10.3390/bios16060340 (PMC13297038; doi:10.3390/bios16060340)
Supplement: Supplementary file 1 [file biosensors-16-00340-s001.zip]

Archive with 1 entries (1 files):
- biosensors-4302837-supplementary.pdf
